# Supplementary material for: Occupational exposure to metals and other elements in the tractor production
Source: PLoS One. 2018 Dec 14;13(12):e0208932. doi: 10.1371/journal.pone.0208932 (PMC6294428; doi:10.1371/journal.pone.0208932)
Supplement: S1 Table — (XLSX) [file pone.0208932.s001.xlsx]

## Sheet: workbook
ID	sex	Дата_рожд	Дата_вред_услов	gr	work duration	age	Ca	Mg	P	Cu	Fe	Zn	Al	Mn	Cr	Ni	Pb	Cd
1	M	01.01.1971	2008-01-01	1	2	39	276.23	12.2	224.76	11.18	28.37	206.18	8.73	0.78	0.75	0.4	1.63	0.18
2	M	01.01.1965	1983-01-01	1	27	45	716.25	23.33	111.12	12.13	5.2	181.23	7.73	0.7	0.53	<LOD	0.4	<LOD
3	M	01.01.1964	1985-01-01	1	25	46	1562.6	64.42	351.4	11.72	37.76	267.57	29.8	1.57	1.47	8.39	0.69	0.05
4	M	01.01.1952	1975-01-01	1	35	58	534.58	32.45	163.74	8.13	21.86	182	6.15	1.15	0.48	2.96	1.28	0.3
5	M	01.01.1952	2000-01-01	1	10	58	1095.1	60.3	202.46	8.5	7.63	183.08	5.55	0.78	1.45	<LOD	1.48	0.03
6	M	01.01.1946	1981-01-01	1	29	64	325.75	<LOD	89.38	13	27.22	153.8	15.15	1.98	2.48	0.31	5.23	0.25
7	M	01.01.1985	2005-01-01	1	5	25	612.63	25.73	148.73	9.4	18.66	163.48	9.33	0.83	1.1	<LOD	1.15	0.05
8	M	01.01.1949	1994-01-01	1	16	61	1327.3	65.25	134.37	10.3	12.63	154.75	3.89	1.88	0.48	0.1	0.33	0.03
9	M	01.01.1987	2006-01-01	1	4	23	728.7	63.98	152.3	9.88	11.71	190.68	4.45	1.33	0.48	<LOD	0.48	0.05
10	M	01.01.1955	2003-01-01	1	7	55	1616	119.63	122.28	85.08	31.38	214.55	6	2.13	1.45	0.63	0.68	0.03
11	M	01.01.1982	2005-01-01	1	5	28	323.5	3.55	79.33	9.78	10.39	157.1	<LOD	0.53	0.95	<LOD	0.2	<LOD
12	M	01.01.1974	2005-01-01	1	5	36	2659.8	18.23	615.6	11.13	21.01	148.4	7.68	1.3	0.7	<LOD	0.53	0.05
13	M	01.01.1961	1994-01-01	1	16	49	748	13.6	23.88	10.18	4.17	155.93	8.38	0.8	1.1	<LOD	1.4	0.13
14	M	01.01.1961	2005-01-01	1	5	49	1120.9	72.5	127.6	10.28	6.06	173.28	6.58	1.27	0.99	<LOD	1.08	0.13
15	M	01.01.1957	2005-01-01	1	5	53	1061.8	44.5	175.06	8.66	6.83	136.42	4.86	1.5	0.65	0.79	1.42	0.32
16	M	01.01.1947	1978-01-01	1	32	63	1417.9	80.72	188.85	8.2	8.01	166.23	3.53	1.02	0.514	0.64	0.26	0.02
17	M	01.01.1944	1971-01-01	1	39	66	510.16	15.73	177.64	8.6	9.89	116.16	4.52	0.98	0.59	0.36	3.03	0.18
18	M	1971-01-01	2005-01-01	2	5	39	2707.36	150.66	206.72	9.4	8.92	195.2	29.7	1.92	0.4	0.11	0.34	<LOD
19	M	1961-01-01	1982-01-01	2	28	49	738.29	63.77	178.62	10.16	7.3	142.67	3.23	2.92	0.35	0.1	7.32	0.2
20	M	1982-01-01	2007-01-01	2	3	28	851.37	55.61	237.17	9.37	8.27	156.4	1.79	1.36	0.3	0.1	0.92	0.03
21	M	1980-01-01	2007-01-01	2	3	29	1244.21	67.311	166.37	10.06	15.58	157.83	19.07	1.88	0.38	0.1	0.63	0.07
22	M	1970-01-01	2006-01-01	2	4	40	289.46	30.92	169.05	9.28	11.68	168.9	4.56	0.58	0.59	0.22	1.63	0.03
23	M	1966-01-01	2004-01-01	2	6	44	629.2	58.51	165.13	21.42	40.26	114.94	5.99	2.41	0.57	0.19	6.26	0.2
24	M	1980-01-01	2004-01-01	2	6	29	770.48	70.81	55.66	10.25	5.76	135.9	2.38	1.32	0.29	0.23	1.81	0.04
25	M	1954-01-01	1973-01-01	2	37	56	1313.89	83.61	159.56	9.34	1.59	162.87	2.48	1.35	0.34	0.19	1.04	0.08
26	M	1982-01-01	2005-01-01	2	5	28	1683.84	96.95	190.35	10.45	1.49	184.1	1.89	1.73	0.3	0.11	0.27	0.02
27	M	1986-01-01	2008-01-01	2	2	24	2747.64	169.51	200.83	8.91	5.78	172.8	2.47	2.92	0.34	0.33	0.62	0.13
28	M	1979-01-01	1991-01-01	2	19	39	970.44	75.64	74.9	18.88	27.27	135.88	7.66	3.91	1.34	2.01	16.28	0.61
29	M	1987-01-01	2006-01-01	2	4	23	904.11	58.8	158.33	9.09	12.94	129.73	14.89	0.98	0.33	0.1	0.76	<LOD
30	M	1959-01-01	2003-01-01	2	7	51	2596.74	143.45	358.53	10.64	5.42	206.84	161.92	2.19	0.67	0.1	0.25	0.02
31	M	1961-01-01	1981-01-01	2	29	49	1992.13	163.15	184.78	15.18	2.53	283.43	5.4	3.33	0.66	0.36	0.64	0.02
32	M	1976-01-01	2006-01-01	2	4	33	1458.97	100.54	227.41	11.64	26.18	168.83	16.05	2.82	0.66	1.12	1.45	0.05
33	M	1984-01-01	2007-01-01	2	3	25	2684.91	111.04	198.44	8.38	6.52	234.92	3.72	1.74	0.45	0.5	0.4	0.04
34	M			2	1	41	332.76	23.64	133.57	8.52	8.89	130.02	3.6	1.32	0.47	0.64	1.66	0.05
35	M	01.01.1983	2005-09-01	3	5	27	720.9	28.32	129.8	9.98	14.09	136.66	5.7	1.49	0.45	0.6	2.47	0.04
36	M	01.01.1981	2004-03-18	3	6	29	3586.6	188.64	50.8	12.61	27.94	143.02	7.83	6.52	0.54	0.76	1.03	0.08
37	M	01.01.1969	1989-11-03	3	21	41	749	50.37	129.39	15.57	11.7	153.3	39.34	6.4	0.36	0.09	1.89	0.2
38	M	01.01.1977	2007-05-23	3	3	33	722.7	71.81	15.16	19.15	14.35	141.91	9.09	16.91	0.64	0.45	2.62	0.25
39	M	01.01.1974	2005-07-05	3	5	36	661.3	39.37	593	10.54	6.23	133.17	4.63	3.35	0.42	<LOD	1.55	0.06
40	M	01.01.1981	2003-08-26	3	7	29	466.1	15.91	26.45	11.36	4.44	147.63	4.76	1.6	0.62	<LOD	0.6	0.11
41	M	01.01.1969	2001-08-01	3	9	41	2399.6	163.35	129.63	10.55	2.82	189.42	3.31	2.13	0.3	<LOD	0.44	0.02
42	M	01.01.1983	2004-09-08	3	6	27	658.44	28.21	105.64	14.82	10.63	154.63	6.9	7.22	0.64	0.6	2.2	0.09
43	M	01.01.1959	1979-07-03	3	31	51	1006	57.89	138.6	13.57	13.77	147.08	7.14	7.03	0.46	0.5	2.06	0.41
44	M	01.01.1967	2005-05-18	3	5	43	1225.7	113.57	89.18	11.14	3.83	145.59	4.15	3.48	0.46	0.2	0.89	0.08
45	M	01.01.1981	2004-08-30	3	6	29	861.83	72.87	820.53	11.07	60.34	151.58	6.42	2.73	0.79	<LOD	0.81	0.12
46	M	01.01.1955	1994-04-08	3	16	55	1543.6	127.01	140.61	11.72	12.65	146.7	4.39	0.16	0.48	0.4	1.66	0.1
47	M	01.01.1958	1991-05-28	3	19	52	1450.4	91.94	155.93	8.69	11.25	194.3	9.07	3.57	0.36	0.95	0.96	0.17
48	M	01.01.1985	2006-06-14	3	4	25	2091.3	112.51	126.73	12.34	10.59	155.15	8.03	3.36	0.4	<LOD	0.9	0.07
49	M	1981-01-01	2005-05-18	3	5	29	1054.61	142.05	130.25	14.13	10.63	192.38	6.82	1.17	0.69	0.1	0.7	0.02
50	M	1983-01-01	2007-07-17	3	3	27	1329.8	78.79	105.5	10.24	14.16	142.17	8.14	5.04	0.49	0.62	0.88	0.02
51	M	1979-01-01	2007-08-06	3	3	31	742.45	129.17	137.82	8.79	21.27	155.14	7.26	6.14	0.54	0.54	1.92	0.07
52	M	1962-01-01	1982-07-20	3	28	48	974.67	95.19	178.59	12.29	9.71	173.13	4.53	2.85	0.45	0.1	1.99	0.05
53	M	1961-01-01	1986-02-14	3	24	49	1884.44	141	194.61	11.66	11.73	182.75	2.29	7.66	0.32	0.1	0.99	0.04
54	M	01.01.1949	1980-01-01	3	30	61	1769.02	83.32	264.16	8.91	35.8	141.31	3.87	1.43	0.649	0.1	0.71	0.03
55	M	01.01.1980	2004-02-25	3	6	30	3562.1	145.02	139.5	10.55	11.04	163.32	7.9	6.19	0.45	0.37	0.74	0.04
56	M	01.01.1967	2004-05-06	3	6	43	926.91	66.82	292.9	9.86	14.15	144.82	5.89	2.6	0.5	0.64	0.68	0.04
57	M	01.01.1958	1992-01-18	3	18	52	1201.9	78.59	104.17	14.18	22.48	162.45	5.6	4.3	0.52	0.51	0.89	0.06
58	M	1984-01-01	2005-05-20	3	5	26	642.63	98.44	127.74	11.48	14.12	165.49	8.8	1.66	1.07	0.78	0.69	0.04
59	M	1965-01-01	1989-01-12	3	21	45	1491.09	127.41	152.21	7.5	15.68	185.62	2.42	5.18	0.32	0.29	0.57	0.03
60	M	1973-01-01		3	6	37	924.12	66.27	152.11	9.26	11.07	146.14	7.11	2.78	0.46	0.6	0.75	<LOD
61	M	01.01.1958	1980-01-01	4	30	52	284.93	5.6	161.47	9.98	12.38	97.58	7.53	0.93	0.85	<LOD	7.23	0.3
62	M	01.01.1976	2006-01-01	4	4	34	524.2	25	254.59	12.58	20.7	204.9	12.25	0.3	1.78	<LOD	2.2	0.08
63	M	01.01.1952	1972-06-19	4	38	58	1179.57	54.38	179.92	14.64	77.65	166.5	7.11	8.96	1.51	0.45	3.67	0.16
64	M	01.01.1983	2005-07-18	4	5	27	435.1	36.82	801.6	9.74	25.59	164.65	7.84	1.32	0.74	0.33	0.69	0.03
65	M	01.01.1967	1996-04-10	4	14	43	541.2	16.53	31.43	10.79	8.65	147.04	5.61	1.07	0.68	<LOD	1.35	0.04
66	M	01.01.1952	1986-08-26	4	24	58	334	29.74	59.7	9.96	114.5	75.81	6.71	3.12	0.64	<LOD	0.62	0.01
67	M	01.01.1958	2006-01-01	4	4	52	2298.31	171.17	298.19	10.14	37.94	184.9	3.9	1.24	1.12	0.1	0.55	0.02
68	M	01.01.1984	2005-01-01	4	5	24	2023.07	136.86	315.57	14.21	53.24	210.92	4.54	0.95	0.61	0.1	0.47	<LOD
69	M	01.01.1983	2007-01-01	4	3	27	620.16	40.13	472.55	11.11	135.07	151.65	11.23	1.13	1.67	0.49	1.68	0.01
70	M	01.01.1964	2006-01-01	4	4	46	777	75.69	372.03	12.3	145.22	196.18	3.85	2.26	0.83	0.1	0.81	0.06
71	M	01.01.1981	2004-01-01	4	6	29	838.25	62.25	380.1	10.75	18.51	210.25	10	1	1.5	3.06	5.25	0.0025
72	M	01.01.1950	1976-01-01	4	34	60	4224.5	372.25	856.27	9.55	7.51	222.5	5.78	2.75	0.75	0.31	0.5	0.05
73	M	01.01.1989	2008-01-01	4	2	21	1494.75	84.5	391	9.25	16.86	220.5	9.75	1.25	1	0.85	0.25	<LOD
74	M	01.01.1962	1992-01-01	4	18	48	352	34.25	459.02	7.25	10.98	175.5	11.25	0.875	1	0.7	1	0.025
75	M	01.01.1961	2009-01-01	4	1	49	890	63	818.16	18	81.32	179.5	23.25	2.5	2.75	3.16	0.25	<LOD
76	M	01.01.1989	2008-01-01	4	2	22	1778.75	77	342.32	9.25	33.77	194.25	10	1	1	0.29	0.5	0.025
77	M	01.01.1967	1991-01-01	4	19	43	706	55.75	618.62	11.5	35.71	206	25.83	1.25	2.25	0.1	1.5	1
78	M	01.01.1987	2008-01-01	4	2	23	1686	68	479.36	10.75	26.67	208.25	13.75	1	1.75	0.71	0.5	0.025
79	M	01.01.1988	2008-01-01	4	2	22	1308.5	68.25	650.28	12.5	84.72	206	30.25	3.25	3	1.39	1.75	0.05
80	M	01.01.1978	2008-01-01	4	2	32	2504.25	129.25	445.17	17.5	35.43	267.75	6.75	2	1.25	4.22	1	0.025
81	M	01.01.1958	2001-01-01	4	9	52	756.5	23.25	732.69	17.25	93.16	226	19.25	2.75	2.25	1.92	4	0.05
82	M	01.01.1965	1992-01-01	4	18	45	4940.25	150.5	991.8	23.5	14.1	390.25	24	2.25	3.5	4.92	2.75	0.075
83	M	01.01.1974	2006-01-01	4	4	36	3298.25	182	395.82	8.5	26.43	249.5	6.25	2.5	0.75	1.91	1	0.175
84	M	01.01.1954	1999-01-01	4	11	56	682.25	<LOD	675.68	21.75	125.34	226.75	23	9	3.25	5.48	2.5	0.2
85	M	01.01.1965	2001-01-01	4	9	45	1753.75	179.25	567.63	13.25	14.19	277.75	8.5	1.75	1.175	3.61	1	0.025
86	M	01.01.1987	2008-01-01	4	2	23	1213.75	61.75	367.97	11.65	20.1	200	5.25	1.175	0.675	0.85	0.25	0.025
87	M	01.01.1958	2009-01-01	4	1	52	1047.25	46.25	367.97	12.925	2.11	233.5	8.5	1.6	1.25	2.11	1	0.1
88	M	01.01.1971	2007-01-01	4	3	39	512.5	23.75	341.25	15.5	127.09	183	7.9	2	1	0.75	2	0.075
89	M	01.01.1968	2009-01-01	4	1	42	1584	100.75	358.4	17	130.47	232	44	2	1.75	1.3	1.25	0.05
90	M	01.01.1967	2009-01-01	4	1	43	950.98	59.4	116.34	15.03	30.72	186.6	12.78	1.78	1.1	2.94	1.2	0.075
91	M	01.01.1983	2002-01-01	4	8	27	1143.3	134.48	139.77	9.4	28.72	137.67	5.12	0.66	0.5	0.45	1.5	0.01
92	M	01.01.1964	2007-01-01	4	3	46	1717.9	84.96	134.3	16.51	14.7	251.34	11.45	1.91	1.12	0.45	1.49	0.01
93	M			4	6	24	1206.23	61.86	417.36	8.66	15.43	212.88	3.06	0.63	0.4	0.25	0.07	0.01
94	M			4	25	59	592.22	45.19	350.2	8.73	22.82	189.38	4.02	0.83	0.51	0.35	0.35	0.01
95	M			4	2	21	599.26	56.4	398.28	7.96	20.69	298.81	3.72	0.6	0.58	0.25	0.17	0.01
96	M			4	2	22	682.22	58.13	395.51	11.33	20.38	189.25	3.85	0.8	0.5	0.4	0.45	0.01
97	M			4	30	63	262.56	30.84	423.38	9.15	18.83	208.57	9.05	0.37	0.52	0.46	0.81	0.03
98	M			4	34	56	983.78	82.19	405.15	8.29	25.28	160.49	4.1	1.37	0.61	0.37	12.18	0.03
